# Supplementary material for: Nutrigenomics of Dietary Lipids
Source: Antioxidants (Basel). 2021 Jun 22;10(7):994. doi: 10.3390/antiox10070994 (PMC8300813; doi:10.3390/antiox10070994)
Supplement: Supplementary file 1 [file antioxidants-10-00994-s001.zip]

Archive with 1 entries (1 files):
- antioxidants-1236011-supplementary.pdf
